# Supplementary material for: Effectiveness of unguided digital cognitive behavioral therapy for insomnia on depressive symptoms: a systematic review and meta-analysis of randomized controlled trials
Source: Front Psychiatry. 2026 Jan 12;16:1718949. doi: 10.3389/fpsyt.2025.1718949 (PMC12832971; doi:10.3389/fpsyt.2025.1718949)
Supplement: Supplementary file 2 [file Table2.xlsx]

## Sheet: 基本信息表
Table1.Summary characteristics of the included studies
NO.	Author	Year	Title	Country	Total sample size (% Female)	Mean age, year (SD)	Study design	dCBTi components	Intervention type	No. of sessions	Time point of post-assessment	Insomnia outcome measurement	Depression outcome measurement
1	Lancee et al.2012[41]	2012	Internet-delivered or mailed self-help treatment for insomnia? A randomized waiting-list controlled trial	Netherlands	623 (69.7)	ELE: 52.2 (11.4) PP: 51.2 (12.8) WL: 51.9 (12.2)	3 parallel arms (ELE, PP, WL)	PE,SC,SH,PMR,SR,CR	Web	6	6 weeks	SLEEP-50	CES-D
2	Christensen et al.2016[42]	2016	Effectiveness of an online insomnia program (SHUTi) for prevention of depressive episodes (the GoodNight Study): a randomised controlled trial	Australia	1149 (73.5)	SHUTi: 42.49 (12.17) Health Watch: 42.51 (12.24)	2 parallel arms (SHUTi, HealthWatch)	SR,SC,CR,SH,RP	SHUTi (Web)	6	6 weeks	ISI	PHQ-9
3	Horsch et al.2017[43]	2017	Mobile Phone-Delivered Cognitive Behavioral Therapy for Insomnia: A Randomized Waitlist Controlled Trial	Netherlands	151 (62.3)	CBT-I: 39.0 (13.0) WL: 41.0 (13.9)	2 parallel arms (CBT-I, WL)	SD,RE,SR,SH,CT	Sleepcare App	4	6-7 weeks	ISI	CES-D
4	Glozier et al.2019[44]	2019	Adjunctive Internet-delivered cognitive behavioural therapy for insomnia in men with depression: A randomised controlled trial	Australia	87 (0.0)	CBT-I: 58.6 (6.3) PE: 58.1 (6.1)	2 parallel arms (CBT-I,PE)	SC,SH,CR,RP	SHUTi (Web)	6	12 weeks	ISI	CES-D
5	Lorenz et al.2019[45]	2019	Randomized Controlled Trial to Test the Efficacy of an Unguided Online Intervention with Automated Feedback for the Treatment of Insomnia	Switzerland	56 (69.6)	CBT-I: 41.72 (17.31) WL: 44.04 (20.05)	2 parallel arms (CBT-I,WL)	PE,SR,RE,SH,CR	Mementors-omnium (Web)	6	6 weeks	ISI	BDI-II
6	Henry et al.2020[46]	2020	Insomnia as a mediating therapeutic target for depressive symptoms: A sub‐analysis of participant data from two large randomized controlled trials of a digital sleep intervention	UK	3352 (76.0)	Intervention: 29.6 (13.0) Control: 29.4 (12.9)	2 parallel arms (Intervention, Control)	SR, SC, RE, CR, PI, SH	Sleepio (Web)	6	8 weeks	SCI*	PHQ-9
7	Majd et al.2020[47]	2020	Efficacy of a Theory-Based Cognitive Behavioral Technique App-Based Intervention for Patients With Insomnia: randomized Controlled Trial	Iranian	312 (55.7)	CBT-I: 36.21 (5.81) PE: 35.29 (5.76)	2 parallel arms (CBT-I, PE)	CBT(SR,SC,SH,RE,CT), TPB,HAPA	BCT App	6	6 weeks	ISI	HADS
8	Cheng et al.2020[23]	2020	Efficacy of digital CBT for insomnia to reduce depression across demographic groups: a randomized trial	USA	1385 (78.8)	CBT-i: 44.5 (15.8) SHE: 45.7 (15.1)	2 parallel arms (CBTi, SHE)	SR,SC,CR,PI,RE,SH	Sleepio (Web)	6	12 weeks	ISI	QIDS
9	Chan et al.2021[48]	2021	Treating depression with a smartphone-delivered self-help cognitive behavioral therapy for insomnia	China	320 (73.0)	proACT-S: 27.28 (7.25) WL: 27.26 (7.22)	2 parallel arms (proACT-S, WL)	SR,SC,ST,SH,RP	proACT-S App	6	6 weeks	ISI	CES-D
10	Zhang et al.2023[26]	2023	Digital Cognitive Behavioral Therapy for Insomnia Using a Smartphone Application in China	China	82 (74.4)	dCBT-I: 49.6 (13.0) SE: 50.6 (14.1)	2 parallel arms (DCBT-I, SE)	SR,RT,SC,SH,CT	Resleep App	7	6 weeks	ISI	PHQ-9
11	Specht et al.2024[27]	2024	Effectiveness and safety of an interactive internet-based intervention to improve insomnia: Results from a randomised controlled trial	Germany	290 (73.8)	SOM: 49.90 (14.67) TAU: 49.75 (13.55)	2 parallel arms (SOM, TAU)	PE,SR,SH,RA,RE,CT,RR	Somnovia (Web)	9	12 weeks	ISI	PHQ-9
12	Rötger et al.2024[49]	2024	The clinical effect of digital cognitive behavioural therapy for insomnia in subgroups with depressive and anxiety symptoms: A secondary analysis of a randomized–controlled trial	Germany	88 (73.9)	dCBT-I: 42.98 (14.67) WLC: 41.63 (14.08)	2 parallel arms (dCBT-I, WLC)	SH,SR,SC,RT,CT	Somnio App	10	8 weeks	ISI	ADS-K
13	Sweetman et al.2024[50]	2024	Digital cognitive behavioural therapy for insomnia versus digital sleep education control in an Australian community-based sample: a randomised controlled trial	Australia	62 (82.2)	CBTi: 52.82 (16.37) SE: 52.11 (16.41)	2 parallel arms (CBTi, SE)	PE,SC,SR,RT,RP,CR	Web	5	8 weeks	ISI	PHQ-9
14	Tamm et al.2025[51]	2025	Emotional Processing Following Digital Cognitive Behavioral Therapy for Insomnia in People with Depressive Symptoms: A Randomized Clinical Trial	UK	205 (80.8)	CBTi: 49.7 (10.2) SHE: 48.8 (10.1)	2 parallel arms (CBTi, SHE)	SH,PR,SC,SR,CR,AT,IMA,MIN,PI	Sleepio (Web)	6	10 weeks	ISI	PHQ-9
15	Staiano et al.2025[52]	2025	Assessment of an App-Based Sleep Program to Improve Sleep Outcomes in a Clinical Insomnia Population: randomized Controlled Trial	USA	132 (52.3)	SI: 37.3 (11.5) WL: 37.0 (9.6)	2 parallel arms (SI, WL)	MIN, CT,RE,SC,SH	Headspace App	18	3 weeks	ISI	PHQ-8
16	Schuffelen et al. 2024[53]	2025	Digital CBT-I in Comorbid Insomnia and Depression: Clinical Outcomes From a Pragmatic Randomized Controlled Trial	Germany	140 (85.7)	dCBT-I: 39.56 (11.31) WL: 39.96 (12.07)	2 parallel arms (dCBT-I, WL)	PE,RT,SC,RE,CT	Somnio App	10	12 weeks	ISI	PHQ-9
Notes: ADS-K Allgemeine Depressions-skala-Kruzform, AT Autogenic training, BDI-II Beck depression inventory, second edition, CES-D Center for Epidemiological Studies Depression Scale, CBT Cognitive behavioral therapy, CR Cognitive restructuring, CT Cognitive techniques, HADS Hospital Anxiety and Depression Scale, HAPA Health Action Process Approach, IMA lmaginary, ISI Insomnia severity index, MlN…
